# Supplementary material for: A new tool in percutaneous anterior odontoid screw fixation
Source: BMC Musculoskelet Disord. 2021 Jan 18;22:87. doi: 10.1186/s12891-020-03929-4 (PMC7812737; doi:10.1186/s12891-020-03929-4)
Supplement: Supplementary file 1 — Additional file 1. [file 12891_2020_3929_MOESM1_ESM.xlsx]

## Sheet: Sheet1
Variables	Cause of injury	Fracture type	Associated spinal cord injury	Associated C1 fracture	guide instrument	Time between trauma and operation	operation time	radiograph times	incision length	blood loss	postoperative hospitalization	postoperative complications	bony union	fixation failure	reoperation	Follow-up duration
Case 1	Fall from height	II A	No	No	Traditional	2	58	30	22	10	9	No	union	No	No	6
Case 2	Traffic accidents	II B	ASIA Grade D	No	Traditional	4	43	22	18	18	8	No	union	No	No	6
Case 3	Fall from height	II A	No	No	Traditional	3	62	18	17	20	10	No	union	No	No	12
Case 4	Traffic accidents	II B	No	Yes	Traditional	3	68	28	15	15	5	No	nonunion	No	No	18
Case 5	Fall from height	II B	No	No	Traditional	3	52	23	10	20	7	swallowing dysfunction	union	No	No	12
Case 6	Fall from height	II A	No	No	Traditional	2	50	40	16	15	7	No	union	No	No	32
Case 7	Fall from height	II B	ASIA Grade D	No	Traditional	6	55	34	18	25	6	No	union	No	No	6
Case 8	Traffic accidents	II A	No	No	Traditional	3	65	25	16	20	5	No	union	No	No	12
Case 9	Falls from standing	II B	No	Yes	Traditional	4	46	17	14	16	5	No	union	No	No	24
Case 10	Fall from height	II A	No	No	Traditional	5	65	20	15	10	7	No	union	No	No	20
Case 11	Traffic accidents	II B	ASIA Grade D	Yes	Traditional	4	58	29	19	10	6	No	union	No	No	12
Case 12	Traffic accidents	II A	No	No	Traditional	8	66	35	17	20	7	No	union	No	No	34
Case 13	Falls from standing	II A	No	No	Traditional	2	48	24	12	10	11	No	union	No	No	6
Case 14	Fall from height	II B	No	No	Designed	5	40	20	15	20	6	No	union	No	No	6
Case 15	Fall from height	II B	No	Yes	Designed	3	39	22	10	25	6	No	nonunion	No	No	6
Case 16	Falls from standing	II A	No	No	Designed	2	43	15	17	20	5	swallowing dysfunction	union	No	No	24
Case 17	Fall from height	II B	No	No	Designed	3	52	16	15	15	6	No	union	No	No	14
Case 18	Traffic accidents	II B	ASIA Grade D	No	Designed	4	46	25	12	10	6	No	union	No	No	15
Case 19	Fall from height	II A	No	Yes	Designed	2	45	18	18	18	8	No	union	No	No	9
Case 20	Falls from standing	II B	No	No	Designed	3	56	28	15	10	7	No	union	No	No	12
Case 21	Falls from standing	II A	No	No	Designed	4	52	18	16	18	6	vocal cord dysfunction	union	No	No	24
Case 22	Fall from height	II B	ASIA Grade D	No	Designed	4	46	16	15	20	7	No	union	No	No	48
Case 23	Falls from standing	II A	No	No	Designed	7	50	17	17	20	15	No	union	No	No	26
Case 24	Traffic accidents	II B	ASIA Grade C	Yes	Designed	5	48	30	16	10	6	No	union	No	No	12
Case 25	Falls from standing	II A	No	No	Designed	3	42	20	13	15	7	No	union	No	No	14
Case 26	Fall from height	II A	No	No	Designed	3	60	16	15	20	5	No	union	No	No	12
Case 27	Traffic accidents	II A	No	No	Designed	2	53	27	16	25	5	No	union	No	No	14
Case 28	Fall from height	II B	ASIA Grade D	Yes	Designed	2	56	25	20	10	8	No	union	No	No	12
Case 29	Traffic accidents	II B	No	No	Designed	4	66	15	21	30	7	No	union	No	No	20
